# Supplementary material for: Red Orange and Bitter Orange IntegroPectin: Structure and Main Functional Compounds
Source: Molecules. 2022 May 19;27(10):3243. doi: 10.3390/molecules27103243 (PMC9147265; doi:10.3390/molecules27103243)
Supplement: Supplementary file 1 [file molecules-27-03243-s001.zip]

Archive with 1 entries (1 files):
- molecules-1682048-supplementary.pdf
